# Supplementary material for: Engineered Lipid Nanoparticles with Promoted Endosomal Escape and R283S-Mediated Stimulator of Interferon Genes (STING) Activation for Pancreatic Cancer Immunotherapy
Source: Pharmaceutics. 2026 Jun 21;18(6):760. doi: 10.3390/pharmaceutics18060760 (PMC13307127; doi:10.3390/pharmaceutics18060760)
Supplement: Supplementary file 1 [file pharmaceutics-18-00760-s001.zip]

Archive with 1 entries (1 files):
- pharmaceutics-4368348-supplementary.pdf
